# Supplementary material for: Antibacterial and Anti-Biofilm Activities of Cinnamon Oil against Multidrug-Resistant Klebsiella pneumoniae Isolated from Pneumonic Sheep and Goats
Source: Pathogens. 2023 Sep 6;12(9):1138. doi: 10.3390/pathogens12091138 (PMC10536549; doi:10.3390/pathogens12091138)
Supplement: Supplementary file 1 [file pathogens-12-01138-s001.zip]

Archive with 1 entries (1 files):
- pathogens-2543725-supplementary.pdf
